# Supplementary material for: The retail food environment and its association with body mass index in Mexico
Source: Int J Obes (Lond). 2021 Feb 17;45(6):1215–28. doi: 10.1038/s41366-021-00760-2 (PMC8159738; doi:10.1038/s41366-021-00760-2)
Supplement: Supplementary file 3 — Supplementary Table S1 [file 41366_2021_760_MOESM3_ESM.xlsx]

## Sheet: Sheet1
Supplementary Table S1. Health and geographic data sources used for this research
Source	Year	Agency	Content/Description	Variables of interest
National health and nutrition survey (ENSANUT)	2012	National Institute of Public Health (INSP)	Collected 10/11 - 05/12, 50 528 households, 96 031 individuals, 87% response rate	Anthropometry: BMIa, waist circumference
				13-digit/string census tract code up to CTAb
				Physical activity (minutes/week, WHO category, time spent on a screen)
				Socioeconomic variables: Gender, age, SEP, car ownership, region, deprivation level, urbanicity
National statistic directory of economic units (DENUE)	2014	INEGIc	Food outlets	Supermarkets, convenience stores, restaurants and other food retails, 16-digit census tract, X and Y coordinates
Geo-statistic Framework	2014	INEGIc	CTAb	13-digit/string census tract code up to CTAb
Geo-statistic Framework	2010	INEGIc	Geo-statistic areas for states, cities, and urban areas	13-digit census tract code up to CTAb
Count and census of households and population	2010	INEGIc	Population and household census	Men, women and general population records
a BMI: Body mass index; b CTA: Census tract area; c INEGI: National Institute of Statistics, Geography and Informatics (INEGI, Spanish acronym).
