# Supplementary material for: The retail food environment and its association with body mass index in Mexico
Source: Int J Obes (Lond). 2021 Feb 17;45(6):1215–28. doi: 10.1038/s41366-021-00760-2 (PMC8159738; doi:10.1038/s41366-021-00760-2)
Supplement: Supplementary file 4 — Supplementary Table S2 [file 41366_2021_760_MOESM4_ESM.xlsx]

## Sheet: Sheet1
Supplementary Table S2. Two-level multinomial logistic regression with random effects association between food outlet density and socioeconomic position of Mexican adults from the 2012 ENSANUT† and food outlet density per urban census tract areas (km2) in Mexico
Food outlet density	Raw model		Model A		Model B		Model C		Model D		Mutually adjusted model
	N = 22 219		N = 22 219		N = 5 728		N = 22 219		N = 22 219		N = 22 219
	β (95% CI)	p value	β (95% CI)	p value	β (95% CI)	p value	β (95% CI)	p value	β (95% CI)	p value	β (95% CI)	p value
Convenience stores
Highest	1		1		1		1		1		1
Second highest	0.005(0.004, 0.006)	<0.001	0.005(0.004, 0.006)	<0.001	-0.001(-0.003, 0.0007)	0.248	0.006(0.005, 0.007)	<0.001	0.006(0.005, 0.007)	<0.001	0.008(0.007, 0.01)	<0.001
Middle	0.005(0.004, 0.006)	<0.001	0.005(0.004, 0.006)	<0.001	-0.001(-0.003, 0.0005)	0.164	0.006(0.005, 0.008)	<0.001	0.006(0.005, 0.008)	<0.001	0.01(0.009, 0.01)	<0.001
Second lowest	0.003(0.001, 0.004)	<0.001	0.003(0.001, 0.004)	<0.001	-0.002(-0.004, -0.0003)	0.023	0.006(0.004, 0.007)	<0.001	0.006(0.004, 0.007)	<0.001	0.01(0.01, 0.01)	<0.001
Lowest	-0.0002(-0.002, 0.001)	0.791	-0.0001(-0.002, 0.001)	<0.001	-0.003(-0.005, -0.001)	0.001	0.005(0.003, 0.006)	<0.001	0.004(0.003, 0.006)	<0.001	0.02(0.01, 0.01)	<0.001
Fast-food outlets
Highest	1		1		1		1		1		1
Second highest	-0.006(-11.75, -0.87)	0.023	-0.006(-0.01, -0.001)	0.02	-0.01(-0.02, -0.006)	0.002	0.002(-0.004, 0.008)	<0.001	0.002(-0.004, 0.01)	0.457	-0.0001(-0.007, 0.007)	0.982
Middle	-0.02(-0.03, -0.01)	<0.001	-0.02 (-0.03, -0.01)	<0.001	-0.02(-0.03, -0.01)	<0.001	-0.004(-0.01, 0.002)	<0.001	-0.003(-0.01, 0.003)	0.294	-0.01(-0.02, -0.001)	0.022
Second lowest	-0.06(-0.06, -0.5)	<0.001	-0.06(-0.06, -0.05)	<0.001	-0.04(-0.05, -0.03)	<0.001	-0.03(-0.03, -0.02)	<0.001	-0.02(-0.03, -0.016)	<0.001	-0.04(-0.04, -0.03)	<0.001
Lowest	-0.11(-0.12, -0.10)	<0.001	-0.11(-0.12, -0.10)	<0.001	-0.08(-0.09, -0.06)	<0.001	-0.06(-0.07, -0.05)	<0.001	-0.06(-0.07, -0.04)	<0.001	-0.07(-0.08, -0.05)	<0.001
Restaurants
Highest	1		1		1		1		1		1
Second highest	-0.004(-0.005, -0.003)	<0.001	-0.004(-0.005, -0.003)	<0.001	-0.007(-0.009, -0.004)	<0.001	-0.002(-0.004, -0.001)	<0.001	-0.002(-0.003, -0.0.0008)	0.001	-0.008(-0.01, -0.006)	<0.001
Middle	-0.008(-0.01, -0.006)	<0.001	-0.008(-0.009, -0.007)	<0.001	-0.01(-0.01, -0.007)	<0.001	-0.005(-0.005, -0.002)	<0.001	-0.004(-0.005, -0.002)	<0.001	-0.01(-0.014, -0.1)	<0.001
Second lowest	-0.01(-0.02, -0.01)	<0.001	-0.06(-0.017, -0.04)	<0.001	-0.01(-0.01, -0.01)	<0.001	-0.007(-0.01, -0.006)	<0.001	-0.007(-0.008, -0.005)	<0.001	-0.02(-0.02, -0.01)	<0.001
Lowest	-0.03(-0.03, -0.02)	<0.001	-0.03(-0.03, -0.02)	<0.001	-0.02(-0.02, -0.02)	<0.001	-0.01(-0.02, -0.01)	<0.001	-0.01(-0.02, -0.01)	<0.001	-0.03(-0.03, -0.02)	<0.001
Supermarkets
Highest	1		1		1		1		1		1
Second highest	-0.05(-0.08, -0.02)	<0.001	-0.05(-0.08, -0.02)	<0.001	-0.13(-0.18, -0.75)	<0.001	-0.05(-0.08, -0.02)	0.001	-0.05(-0.08, -0.02)	0.001	-0.01(-0.05, 0.02)	0.354
Middle	-0.11(-0.14, -0.07)	<0.001	-0.11(-0.14, -0.07)	<0.001	-0.16(-0.22, -0.10)	<0.001	-0.09(-0.01, -0.053)	<0.001	-0.08(-0.11, -0.05)	<0.001	-0.04(-0.07, -0.006)	0.023
Second lowest	-0.22(-0.26, -0.17)	<0.001	-0.22(-0.26, -0.17)	<0.001	-0.22(-0.29, -0.16)	<0.001	-0.16(-0.20, -0.11)	<0.001	-0.15(-0.19, -0.10)	<0.001	-0.11(-0.15, -0.064)	<0.001
Lowest	-0.30(-0.35, -0.24)	<0.001	-0.29(-0.35, -0.24)	<0.001	-0.26(-0.33, -0.18)	<0.001	-0.20(-0.25, -0.14)	<0.001	-0.18(-0.23, -0.12)	<0.001	-0.13(-0.19, -0.072)	<0.001
Fruit and vegetable stores
Highest	1		1		1		1		1		1
Second highest	-0.001(-0.003, 0.001)	0.079	-0.012(-0.003, 0.0002)	0.096	-0.004(-0.006, -0.001)	0.003	-0.001(-0.002, 0.0005)	0.185	-0.0008(-0.002, 0.0006)	0.277	-0.0001(-0.002, 0.002)	0.915
Middle	-0.003(-0.005, -0.001)	<0.001	-0.003(-0.005, -0.001)	0.001	-0.005(-0.008, -0.003)	<0.001	-0.002(-0.004, -00007)	0.006	-0.002(-0.004, -0.0005)	0.013	0.0006(-0.002, 0.003)	0.599
Second lowest	-0.007(-0.01, -0.004)	<0.001	-0.007(-0.010, -0.004)	<0.001	-0.009(-0.012, -0.005)	<0.001	-0.005(-0.007, -0.002)	<0.001	-0.004(-0.007, -0.002)	<0.001	0.004(0.001, 0.007)	0.007
Lowest	-0.006(-0.02, -0.01)	<0.001	-0.02(-0.02, 0.01)	<0.001	-0.01(-0.02, -0.007)	<0.001	-0.007(-0.01, -0.04)	<0.001	-0.007(-0.01, -0.003)	<0.001	0.01(0.006, 0.01)	<0.001
ENSANUT: National Health and Nutrition Survey in Mexico.
All results indicate coefficients (β) and 95% confidence interval (CI) in parenthesis. β represents the increase of BMI in kg/m2 per additional food outlet per km2. Two-level multinomial logistic regression with random effects was used to test the association of socioeconomic position and food outlet density.
Model A: Age, gender and socioeconomic position.
Model B: Model A + physical activity, car ownership, neighbourhood deprivation, food assistance programmes, health insurance, and socioeconomic position, CTA (2nd level).
Model C: Model A + deprivation and urbanity of CTA.
Model D: Age, gender, neighbourhood deprivation, food assistance programmes, health insurance and socioeconomic position.
Mutually adjusted models: Model A + all food outlets.
