# Supplementary material for: The retail food environment and its association with body mass index in Mexico
Source: Int J Obes (Lond). 2021 Feb 17;45(6):1215–28. doi: 10.1038/s41366-021-00760-2 (PMC8159738; doi:10.1038/s41366-021-00760-2)
Supplement: Supplementary file 5 — Supplementary Table S3 [file 41366_2021_760_MOESM5_ESM.xlsx]

## Sheet: Sheet1
Supplementary Table S3. Association of food outlet density per census tract areas (km2) in Mexico and body mass index (BMI) stratified by quintile of socioeconomic position (SEP) of adults from the 2012 ENSANUT†
Model A - Association of food outlet density and BMI stratified by SEP, N = 22 219
Food outlet density	SEP
	Lowest		Second lowest		Middle		Second highest		Highest
	β (95% CI)	p value	β (95% CI)	p value	β (95% CI)	p value	β (95% CI)	p value	β (95% CI)	p value
Convenience stores	0.002(-0.004, 0.008)	0.583	0.006(0.001, 0.01)	0.026	0.002(-0.003, 0.006)	0.426	-0.001(-0.005, 0.003)	0.71	0.003(-0.0004, 0.007)	0.083
Fast-Food outlets	0.016(-0.03, 0.06)	0.519	0.01(-0.02, 0.05)	0.374	0.01(-0.01, 0.03)	0.466	-0.003(-0.02, 0.02)	0.787	0.002(-0.02, 0.02)	0.832
Restaurants	0.001(-0.008, 0.01)	0.84	0.01(0.001, 0.01)	0.029	0.002(-0.004, 0.008)	0.486	-0.002(-0.007, 0.002)	0.352	-0.003(-0.008, 0.0008)	0.114
Supermarkets	-0.12(-0.37, 0.13)	0.346	0.01(-0.18, 0.20)	0.926	-0.02(-0.16, 0.12)	0.801	0.03(-0.08, 0.15)	0.565	-0.09(-0.18, 0.01)	0.082
Fruit and vegetable stores	-0.004(-0.02, 0.01)	0.508	0.01(-0.004, 0.02)	0.21	0.003(-0.004, 0.01)	0.413	-0.003(-0.009, 0.003)	0.302	0.0001(-0.005, 0.005)	0.952
ENSANUT: Mexican National Survey of Health and Nutrition
All β results indicate coefficients of the association of food outlet density and BMI, stratified by SEP, using multilevel linear regression. β represents the increase of BMI in kg/m2 per additional food outlet per km2.
Model A: Age, gender and socioeconomic position.
Model B - Association of food outlet density and BMI stratified by SEP, N = 6,068
Food outlet density	Lowest		Second lowest		Middle		Second highest		Highest
	β (95% CI)	p value	β (95% CI)	p value	β (95% CI)	p value	β (95% CI)	p value	β (95% CI)	p value
Convenience stores	0.001(-0.006, 0.008)	0.727	0.006(0.0006, 0.01)	0.029	0.001(-0.004, 0.005)	0.748	-0.001(-0.005, 0.003)	0.545	0.0001(-0.004, 0.004)	0.951
Fast-Food outlets	0.03(-0.02, 0.08)	0.26	0.02(-0.01, 0.06)	0.214	0.015(-0.01, 0.04)	0.241	0.005(-0.16, 0.03)	0.651	0.007(-0.01, 0.03)	0.516
Restaurants	0.001(-0.01, 0.01)	0.818	0.008(0.001, 0.01)	0.03	0.002(-0.004, 0.01)	0.601	-0.003(-0.01, 0.002)	0.239	-0.006(-0.01, -0.001)	0.009
Supermarkets	-0.12(-0.38, 0.15)	0.39	0.02(-0.19, 0.22)	0.873	-0.01(-0.16, 0.13)	0.867	0.04(-0.08, 0.16)	0.515	-0.08(-0.18, 0.02)	0.137
Fruit and vegetable stores	-0.003(-0.02, 0.01)	0.672	0.006(-0.006, 0.018)	0.332	0.002(-0.005, 0.01)	0.521	-0.004(-0.01, 0.002)	0.213	-0.001(-0.006, 0.004)	0.796
All β results indicate coefficients of the association of food outlet density and BMI, stratified by SEP, using multilevel linear regression. β represents the increase of BMI in kg/m2 per additional food outlet per km2.
Model B: Model A + car ownership, neighbourhood deprivation, food assistance programmes, health insurance, and socioeconomic position, CTA (2nd level).
Model C - Association of food outlet density and BMI stratified by SEP, N = 22 219
Food outlet density	Lowest		Second lowest		Middle		Second highest		Highest
	β (95% CI)	p value	β (95% CI)	p value	β (95% CI)	p value	β (95% CI)	p value	β (95% CI)	p value
Convenience stores	0.00055(-0.006, 0.007)	0.871	0.006(0.001, 0.01)	0.019	0.002(-0.003, 0.006)	0.42	-0.0007(-0.005, 0.003)	0.757	0.003(-0.0007, 0.007)	0.114
Fast-Food outlets	0.006(-0.04, 0.06)	0.816	0.01(-0.02, 0.04)	0.423	0.01(-0.01, 0.03)	0.437	-0.002(-0.023, 0.019)	0.853	0.009(-0.01, 0.03)	0.403
Restaurants	-0.001(-0.01, 0.009)	0.813	0.008(0.0004, 0.01)	0.038	0.002(-0.004, 0.008)	0.499	-0.002(-0.007, 0.003)	0.367	-0.002(-0.007, 0.002)	0.28
Supermarkets	-0.14(-0.39, 0.11)	0.287	0.004(-0.19, 0.20)	0.97	-0.017(-0.016, 0.12)	0.805	0.04(-0.08, 0.16)	0.538	-0.08(-0.18, 0.02)	0.107
Fruit and vegetable stores	-0.006(-0.02, 0.008)	0.408	0.006(-0.004, 0.018)	0.232	0.03(-0.004, 0.01)	0.43	-0.003(-0.009, 0.003)	0.308	0.00002(-0.005, 0.005)	0.995
All β results indicate coefficients of the association of food outlet density and BMI, stratified by SEP, using multilevel linear regression. β represents the increase of BMI in kg/m2 per additional food outlet per km2.
Model C: Model A + neighbourhood deprivation and urbanity level.
Model D - Association of food outlet density and BMI stratified by SEP, N = 22 219
Food outlet density	Lowest		Second lowest		Middle		Second highest		Highest
	β (95% CI)	p value	β (95% CI)	p value	β (95% CI)	p value	β (95% CI)	p value	β (95% CI)	p value
Convenience stores	0.005(-0.003, 0.01)	0.19	0.006(-0.0008, 0.01)	0.086	0.002(-0.002, 0.007)	0.291	0.0005(-0.004, 0.005)	0.832	0.001(-0.003, 0.006)	0.56
Fast-Food outlets	0.02(-0.04, 0.09)	0.457	0.01(-0.03, 0.06)	0.497	0.02(-0.02, 0.05)	0.307	0.003(-0.02, 0.03)	0.845	0.001(-0.03, 0.03)	0.934
Restaurants	-0.002(-0.01, 0.007)	0.634	0.003(-0.004, 0.01)	0.379	0.002(-0.004, 0.009)	0.442	-0.003(-0.009, 0.003)	0.317	-0.005(-0.01, 0.001)	0.142
Supermarkets	-0.20(-0.53, 0.14)	0.252	-0.067(-0.26, 0.13)	0.502	-0.16(-0.16, 0.13)	0.834	0.03(-0.09, 0.15)	0.627	-0.10(-0.23, 0.015)	0.086
Fruit and vegetable stores	-0.005(-0.01, 0.003)	0.221	0.003(-0.003, 0.01)	0.312	0.005(-0.001, 0.001)	0.114	-0.002(-0.007, 0.004)	0.114	0.001(-0.006, 0.009)	0.76
All β results indicate coefficients of the association of food outlet density and BMI, stratified by SEP, using multilevel linear regression. β represents the increase of BMI in kg/m2 per additional food outlet per km2.
Model D: Model A + neighbourhood deprivation, food assistance programmes and health insurance.
Mutually adjusted model - Association of food outlet density and BMI stratified by SEP, N = 22 219
Food outlet density	Lowest		Second lowest		Middle		Second highest		Highest
	β (95% CI)	p value	β (95% CI)	p value	β (95% CI)	p value	β (95% CI)	p value	β (95% CI)	p value
Convenience stores	0.002(-0.006, 0.009)	0.63	0.004(-0.002, 0.01)	0.152	0. 0009(-0.004, 0.006)	0.727	0.67(-4.16, 5.50)	0.786	5.41(0.85, 9.97)	0.02
Fast-Food outlets	0.02(-0.04, 0.08)	0.511	-0.02(-0.06, 0.02)	0.432	0.005(-0.03, 0.036)	0.765	4.98(-21.81, 31.78)	0.716	18.13(-8.52, 44.79)	0.182
Restaurants	0.003(-0.01, 0.02)	0.675	0.008(-0.002, 0.02)	0.131	0.0004(-0.008, 0.009)	0.93	-2.91(-10.15, 4.33)	0.431	-8.98(-15.51, -2.44)	0.007
Supermarkets	-0.01(-0.03, 0.12)	0.296	-0.03(-0.23, 0.17)	0.754	-0.04(-0.19, 0.11)	0.598	71.83(-58.01, 201.67)	0.278	-75.08(-181.43, 31.26)	0.166
Fruit and vegetable stores	-0.01(-0.03, 0.007)	0.218	-0.03(-0.018, 0.01)	0.668	0.002(-0.007, 0.011)	0.615	-3.17(-10, 57, 4.23)	0.401	2.40(-3.73, 8.55)	0.442
All β results indicate coefficients of the association of food outlet density and BMI, stratified by SEP, using multilevel linear regression. β represents the increase of BMI in kg/m2 per additional food outlet per km2.
Mutually adjusted models: Model A + all food outlet types.
