# Supplementary material for: The retail food environment and its association with body mass index in Mexico
Source: Int J Obes (Lond). 2021 Feb 17;45(6):1215–28. doi: 10.1038/s41366-021-00760-2 (PMC8159738; doi:10.1038/s41366-021-00760-2)
Supplement: Supplementary file 6 — Supplementary Table S4 [file 41366_2021_760_MOESM6_ESM.xlsx]

## Sheet: Sheet1
Supplementary Table S4. Multivariate associations between food store type and waist circumference
Food outlet density	Model A		Model B		Model C		Model D		Mutually adjusted model
	N = 22 146		N = 5 714		N = 22 219		N = 22 219		N = 22 219
	β (95% CI)	p value	β (95% CI)	p value	β (95% CI)	p value	β (95% CI)	p value	β (95% CI)	p value
Convenience stores	0.005 (0.0003, 0.01)	0.037	-0.00007(-0.01, 0.01)	0.989	0.006(0.001, 0.01)	0.019	0.004(-0.01, 0.02)	0.567	0.009(0.003, 0.14)	0.003
Fast-food restaurants	-0.007 (-0.03, 0.20)	0.598	0.005(-0.05, 0.06)	0.863	-0.006(-0.03, 0.02)	0.69	0.02(-0.08, 0.04)	0.563	-0.003(-0.04, 0.03)	0.881
Restaurants	-0.003(-0.01, 0.002)	0.236	-0.008(-0.02, 0.004)	0.197	-0.003(-0.01, 0.003)	0.259	-0.009(-0.02, 0.005)	0.21	-0.007(-0.01, 0.002)	0.138
Supermarkets	-0.09(-0.23, 0.05)	0.212	-0.11(-0.40, 0.18)	0.447	-0.09(-0.23, 0.05)	0.225	-0.26(-0.5, 0.009)	0.058	-0.051(-0.20, 0.102)	0.513
Fruit and vegetable stores	-0.002(-0.01, 0.005)	0.497	-0.008(-0.03, 0.01)	0.401	-0.002(-0.01, 0.005)	0.515	-0.02(-0.03, 0.003)	0.091	-0.002(-0.01, 0.007)	0.645
All results indicate coefficients (β) and 95% confidence interval (CI) in parenthesis. β represents the increase of waist circumference (cm) per every unit increase of food outlet density.
Model A: Age, gender and socioeconomic position.
Model B: Model A + physical activity, car ownership, neighbourhood deprivation, food assistance programmes, health insurance, and socioeconomic position, CTA (2nd level).
Model C: Model A + neighbourhood deprivation and urbanity level.
Model D: Model A + neighbourhood deprivation, food assistance programmes and health insurance.
Mutually adjusted models: Model A + all food outlets.
