# Supplementary material for: The retail food environment and its association with body mass index in Mexico
Source: Int J Obes (Lond). 2021 Feb 17;45(6):1215–28. doi: 10.1038/s41366-021-00760-2 (PMC8159738; doi:10.1038/s41366-021-00760-2)
Supplement: Supplementary file 7 — Supplementary Table S5 [file 41366_2021_760_MOESM7_ESM.xlsx]

## Sheet: Sheet1
Supplementary Table S5. Multivariate associations between food outlet density per census tract area (km2) in urban areas of Mexico and BMI† of Mexican adults from the 2012 ENSANUT†† using robust standard deviations
Food outlet density	Model A		Model B		Model C		Model D		Mutually adjusted model
	N = 22 219		N = 6 068		N = 22 219		N = 22 219		N = 22 219
	β (95% CI)	p value	β (95% CI)	p value	β (95% CI)	p value	β (95% CI)	p value	β (95% CI)	p value
Convenience stores	0.003(0.00009, 0.005)	0.043	0.0002(-0.0038, 0.004)	0.921	0.003(0.0004, 0.006)	0.024	0.002(-0.0003, 0.004)	0.098	0.003(0.0005, 0.006)	0.02
Fast-food outlets	0.002(-0.012, 0.016)	0.767	0.016(-0.007, 0.040)	0.171	0.003(-0.010, 0.017)	0.667	0.012(-0.0006, 0.023)	0.038	0.0003(-0.019, 0.020)	0.978
Restaurants	0.00007(-0.004, 0.004)	0.971	-0.002(-0.008, 0.004)	0.486	0.0002(-0.003, 0.003)	0.93	-0.0007(-0.003, 0.002)	0.542	-0.001(-0.008, 0.005)	0.643
Supermarkets	-0.035(-0.098, 0.03)	0.265	-0.017(-0.13, 0.10)	0.785	-0.035(-0.100, 0.027)	0.273	-0.025(-0.090, 0.035)	0.416	-0.033(-0.107, 0.030)	0.303
Fruit and vegetable stores	0.0004(-003, 0.004)	0.81	-0.002(-0.01, 0.01)	0.777	0.0004(-0.003, 0.004)	0.804	-0.00002(-0.003, 0.003)	0.989	-0.0001(-0.004, 0.004)	0.937
†BMI: Body mass index, ††ENSANUT: National Health and Nutrition Survey in Mexico.
All results indicate coefficients (β) and 95% confidence interval (CI) in parenthesis. β represents the increase of BMI in kg/m2 per every unit increase of food outlet density (count of food outlets per census tract area in km2).
Model A: age, gender and socioeconomic position.
Model B: Model A + physical activity, car ownership, neighbourhood deprivation, food assistance programmes, health insurance, and socioeconomic position, CTA (2nd level).
Model C: Model A + neighbourhood deprivation and urbanity level.
Model D: Model A + neighbourhood deprivation, neighbourhood urbanity level, food assistance programmes and health insurance.
Mutually adjusted models: Model A + all food outlets.
